# Supplementary material for: BIDCHIPS: bias decomposition and removal from ChIP-seq data clarifies true binding signal and its functional correlates
Source: Epigenetics Chromatin. 2015 Sep 17;8:33. doi: 10.1186/s13072-015-0028-2 (PMC4574076; doi:10.1186/s13072-015-0028-2)
Supplement: Supplementary file 2 — Additional file 2: Table S1. This Excel sheet lists the percentages of variance explained by individual predictors for the Gm12878 cell line (relates to main Fig. 2) [file 13072_2015_28_MOESM2_ESM.xlsx]

## Sheet: Sheet1
Percentages of variance explained by individual predictors for the Gm12878 cell line
	Mappability	GC	DNaseI	input DNA	IgG
Atf3	1.47688	1.55463	6.52669	1.14835	0.257387
Cmyc	1.76453	3.3713	6.79943	5.38199	0.386443
Cebpb	1.15701	3.63287	13.1882	11.6327	1.20985
Chd1	6.6279	0.863827	15.9221	1.35908	0.856173
Chd2	4.34917	0.934312	31.5153	0.593183	0.383553
Creb1	1.12566	1.64465	40.7061	0.143189	0.000424713
Ctcf	0.661627	0.724387	5.18654	5.46305	0.299328
Egr1	1.73191	5.25821	18.6473	0.691523	0.0242527
Ezh2	4.05971	0.0102833	0.932377	7.14933	0.460221
Gabp	0.773172	6.15773	14.9503	1.16894	0.0174512
Jund	7.28813	2.6742	7.48048	1.51575	0.646809
Mafk	10.5046	0.615557	7.79178	1.81853	0.954394
Max	6.29825	1.38074	24.8958	1.24004	0.50987
Mxi1	6.52579	1.89358	25.2905	1.08061	0.394373
Nrf1	3.86523	1.20162	16.543	0.732298	0.173204
Nrsf	0.00367264	3.67245	2.41501	6.86456	0.114846
P300	2.05107	7.03099	10.4696	3.58032	0.938635
Pol2	0.321733	4.07057	38.9198	0.00513508	0.109462
Rad21	0.944478	0.512177	6.67999	1.85118	0.424814
Rfx5	9.3418	0.353173	5.85981	1.21054	0.707043
Six5	1.80063	0.810342	13.8689	0.676878	0.214807
Sp1	0.799074	1.64368	21.0194	2.55575	0.587117
Srf	0.627215	14.4751	6.30111	2.74556	0.156839
Taf1	0.219557	4.42018	9.32839	14.2156	0.179746
Tbp	3.35545	0.481252	25.2472	0.765657	0.744598
Usf1	0.248466	7.36656	9.95707	1.33997	0.0270491
Usf2	5.07686	0.72629	12.5982	1.043	0.692281
Yy1	0.63868	2.8977	30.2978	0.315059	0.00667624
Znf1	1.74518	0.566432	21.87	0.68184	0.0750732
Znf2	3.85715	0.341146	0.200776	1.55499	0.626062
H2az	3.20219	1.80207	15.6013	3.08392	0.400899
H3k27ac	0.61445	0.868656	20.9526	1.08036	0.643456
H3k27me3	3.32622	0.655627	9.77174e-05	4.89351	0.149807
H3k36me3	1.88699	0.601906	0.606528	7.01398	0.638773
H3k4me1	3.04959	1.41615	5.78608	4.34944	1.31629
H3k4me2	1.20974	1.70853	16.1699	2.13604	0.655291
H3k4me3	1.44582	1.06352	14.2028	6.59317	0.876624
H3k79me2	1.0393	0.471286	7.80434	0.7868	0.52979
H3k9ac	0.817606	1.7789	24.7061	0.993272	0.100754
H3k9me3	1.66388	0.0563541	0.540092	13.7716	0.698817
H4k20me1	1.6643	3.32497	0.459934	7.06798	0.221464
