# Supplementary material for: BIDCHIPS: bias decomposition and removal from ChIP-seq data clarifies true binding signal and its functional correlates
Source: Epigenetics Chromatin. 2015 Sep 17;8:33. doi: 10.1186/s13072-015-0028-2 (PMC4574076; doi:10.1186/s13072-015-0028-2)
Supplement: Supplementary file 3 — Additional file 3: Table S2. This Excel sheet lists the percentages of variance explained by individual predictors for the H1-hESC cell line (relates to main Fig. 2) [file 13072_2015_28_MOESM3_ESM.xlsx]

## Sheet: Sheet1
Percentages of variance explained by individual predictors for the H1-hESC cell line
	Mappability	GC	DNaseI	input DNA	IgG
Atf3	4.48801	1.35457	5.10898	0.533276	1.12599
Cmyc	0.371081	10.1687	1.62644	3.49929	0.293526
Cebpb	6.13113	0.275943	4.05671	0.108012	1.15917
Chd1	10.3265	0.134142	3.47149	0.256547	1.80994
Chd2	8.09997	2.03796	17.8301	0.343998	0.762787
Creb1	3.03816	5.23801	25.9736	0.583326	0.0404024
Ctcf	0.782782	1.56574	8.14058	0.611463	1.11624
Egr1	8.00184	1.44243	7.09775	0.238458	1.22529
Ezh2	1.0165	1.51576	2.11465	0.602676	0.183491
Gabp	4.96375	7.1557	17.8192	2.11805	0.516993
Jund	8.18731	2.58838	15.6931	0.479601	1.19163
Mafk	9.85929	0.317932	0.510643	0.0026087	1.23958
Max	2.84226	2.00754	15.2011	0.605568	0.698699
Mxi1	12.4768	2.53931	7.57063	0.972278	1.29815
Nrf1	9.36206	0.128793	5.27418	0.159004	1.02799
Nrsf	0.462631	0.833482	2.14108	0.254603	0.395382
P300	4.2847	1.0197	8.8594	0.270049	1.36705
Pol2	0.0133757	4.35747	14.3387	0.247413	0.157678
Rad21	0.678202	0.772407	12.4201	0.090031	0.585413
Rfx5	8.61138	0.152634	1.38305	0.247975	1.11698
Six5	3.39241	0.411952	4.96161	0.225567	1.2792
Sp1	3.07651	1.35232	28.8601	0.020784	0.543679
Srf	5.49719	1.0193	5.1748	0.183709	1.0401
Taf1	0.48982	2.8757	25.2184	0.17449	0.113007
Tbp	3.58777	1.71811	23.7454	0.158796	0.392227
Usf1	1.37751	1.19055	8.72578	0.21834	0.469641
Usf2	9.58404	2.03043	6.44755	0.901728	1.04624
Yy1	2.66071	3.0412	21.0867	0.32282	0.522466
Znf1	4.35161	2.06068	17.6544	0.392562	0.75759
Znf2	2.9584	1.97027	0.366484	1.27015	0.843153
H2az	10.3213	1.82201	1.56648	0.395721	1.18098
H3k27ac	4.00833	3.12664	3.19473	1.24449	1.15527
H3k27me3	0.452913	1.10618	0.666163	1.08621	0.348071
H3k36me3	1.77908	1.69942	0.130037	1.18742	1.10777
H3k4me1	2.76747	3.24452	2.54957	2.38642	0.819915
H3k4me2	1.58569	3.24424	9.58382	1.22924	0.25446
H3k4me3	0.583294	1.8509	8.9453	0.636872	0.106432
H3k79me2	1.95965	0.00135913	0.0396546	0.119286	0.700222
H3k9ac	2.13559	3.25118	6.34508	1.02806	0.462857
H3k9me3	0.618062	0.231416	0.0623227	0.556886	1.71248
H4k20me1	3.29208	1.81752	0.352156	1.47792	0.95065
