# Supplementary material for: BIDCHIPS: bias decomposition and removal from ChIP-seq data clarifies true binding signal and its functional correlates
Source: Epigenetics Chromatin. 2015 Sep 17;8:33. doi: 10.1186/s13072-015-0028-2 (PMC4574076; doi:10.1186/s13072-015-0028-2)
Supplement: Supplementary file 4 — Additional file 4: Table S3. This Excel sheet lists the percentages of variance explained by individual predictors for the K562 cell line (relates to main Fig. 2) [file 13072_2015_28_MOESM4_ESM.xlsx]

## Sheet: Sheet1
Percentages of variance explained by individual predictors for the K562 cell line
	Mappability	GC	DNaseI	input DNA	IgG
Atf3	2.37067	10.1329	14.8528	1.65984	0.122082
Cmyc	1.23461	1.18189	13.0442	3.49336	0.466968
Cebpb	0.311072	2.5223	22.199	5.99614	0.646653
Chd1	3.42017	4.81337	6.04198	11.0298	0.518412
Chd2	2.85156	1.12919	16.1805	0.953681	0.356193
Creb1	3.81981	3.67255	25.2948	0.695944	0.146944
Ctcf	0.369605	1.22802	5.79965	5.3665	0.137454
Egr1	0.709478	2.12644	21.6299	0.100126	0.00863962
Ezh2	7.73275	2.3479	1.48381	13.1196	1.2787
Gabp	0.621236	0.893967	19.7461	0.117348	0.000638404
Jund	2.61719	1.49718	33.0596	0.770636	0.185013
Mafk	8.49477	1.17311	9.48929	2.68384	1.56167
Max	1.81278	2.45537	37.1369	0.697956	0.0582825
Mxi1	8.37329	0.497345	11.1069	2.32761	0.981985
Nrf1	6.32181	0.199358	7.27893	1.58068	1.02851
Nrsf	1.04139	1.61711	12.3445	0.404282	0.058828
P300	3.61704	3.08357	4.77233	14.6056	0.521414
Pol2	0.754444	2.02597	22.9376	0.272534	0.022035
Rad21	0.853753	0.251109	6.25942	0.679085	0.0991389
Rfx5	6.95377	0.00246441	4.22738	2.12893	1.3415
Six5	7.58561	0.655403	6.03458	2.57665	2.09677
Sp1	4.51555	1.17769	12.0178	2.06308	0.980256
Srf	1.48528	1.93157	15.4746	1.00002	0.195231
Taf1	0.388448	2.31529	23.0779	0.20217	0.0165272
Tbp	1.51881	1.75756	25.3115	0.89621	0.139534
Usf1	1.02818	1.15085	15.1791	0.366944	0.136001
Usf2	6.95045	1.36838	2.99855	3.38358	1.76022
Yy1	0.294616	2.00636	16.8968	0.0959918	0.0479113
Znf1	4.64487	0.655788	17.8068	1.33641	0.590018
Znf2	5.58359	0.880332	2.8316	2.72307	1.50458
H2az	1.9359	1.48821	16.3908	3.33967	0.502375
H3k27ac	0.389523	1.75049	17.2442	2.26964	0.0910863
H3k27me3	2.01836	0.69975	0.011248	9.94008	0.640449
H3k36me3	1.0421	1.38819	1.10384	10.8359	1.39571
H3k4me1	0.734923	2.66648	11.3271	5.10274	0.680256
H3k4me2	0.383902	1.66724	13.7793	2.11824	0.0660273
H3k4me3	0.539652	1.74783	14.304	4.16361	0.149507
H3k79me2	0.708657	0.270227	2.53236	1.78108	0.703519
H3k9ac	0.66829	1.50999	12.9359	2.11825	0.0779769
H3k9me3	2.76145	4.82711e-06	0.533961	12.2867	0.951808
H4k20me1	2.05295	2.29425	1.2048	14.8589	0.811567
