# Supplementary material for: BIDCHIPS: bias decomposition and removal from ChIP-seq data clarifies true binding signal and its functional correlates
Source: Epigenetics Chromatin. 2015 Sep 17;8:33. doi: 10.1186/s13072-015-0028-2 (PMC4574076; doi:10.1186/s13072-015-0028-2)
Supplement: Supplementary file 6 — Additional file 6: Table S5. This Excel sheet presents a comparative table of Pearson’s correlation coefficients between different binding-signal metrics and DNA-binding motif occurrences under two conditions: (1) when looking at just the motif presence/absence and (2) when looking at the actual motif counts [file 13072_2015_28_MOESM6_ESM.xlsx]

## Sheet: Sheet1
	Correlations of peak metrics with motif presence/absence												Correlations of peak metrics with motif COUNTS
	Gm12878			H1hesc			K562						Gm12878			H1hesc			K562
	Model B	Model R	Model S	Model B	Model R	Model S	Model B	Model R	Model S				Model B	Model R	Model S	Model B	Model R	Model S	Model B	Model R	Model S
CMYC	0.0483	0.0335	0.1023	-0.0225	-0.0164	-0.0125	0.2575	0.2309	0.213			CMYC	0.0494	0.0333	0.1004	-0.0192	-0.0128	-0.0106	0.2475	0.2209	0.1991
CEBPB	0.0669	0.0166	-0.0162	0.0716	0.0282	0.0595	0.325	0.1312	0.071			CEBPB	0.0707	0.018	-0.0144	0.1193	0.0768	0.1125	0.3183	0.1345	0.0842
CREB1	0.3303	0.3146	0.3056	0.3552	0.345	0.3328	0.3231	0.3101	0.2887			CREB1	0.3547	0.3345	0.3233	0.3829	0.3699	0.3599	0.3484	0.332	0.3119
CTCF	0.2998	0.2798	0.2585	0.2608	0.274	0.2385	0.3148	0.2902	0.2738			CTCF	0.3062	0.2888	0.2902	0.2442	0.261	0.2421	0.3167	0.2937	0.2927
EGR1	0.2946	0.3102	0.3012	0.0434	0.0804	0.1478	0.3001	0.2366	0.2333			EGR1	0.2995	0.2993	0.3151	0.0464	0.069	0.1394	0.3076	0.2583	0.2743
GABP	0.3557	0.3949	0.3847	0.2758	0.3114	0.2657	0.3489	0.3309	0.329			GABP	0.4076	0.4397	0.4357	0.3441	0.3754	0.3232	0.4097	0.3867	0.3862
JUND	0.1477	0.1351	0.1164	0.2888	0.177	0.1416	0.3652	0.2557	0.1886			JUND	0.1495	0.1381	0.1186	0.2883	0.1816	0.1504	0.3751	0.2696	0.2061
MAFK	0.3476	0.2131	0.2503	0.2365	0.2314	0.2087	0.41	0.3157	0.2595			MAFK	0.4023	0.2772	0.3227	0.319	0.3138	0.2984	0.4653	0.3785	0.3448
MAX	0.3416	0.2888	0.2595	0.2468	0.2271	0.238	0.3146	0.206	0.1667			MAX	0.3408	0.2978	0.2716	0.2445	0.2296	0.2409	0.3036	0.2021	0.1613
NRF1	0.4769	0.4733	0.4367	0.3961	0.4095	0.3952	0.419	0.4219	0.377			NRF1	0.5144	0.5001	0.4875	0.378	0.3722	0.3897	0.3923	0.3824	0.3746
NRSF	0.4695	0.424	0.4536	0.3814	0.3693	0.375	0.389	0.3444	0.3218			NRSF	0.4722	0.4297	0.4541	0.3758	0.3651	0.3703	0.3928	0.3496	0.3276
RFX5	0.2319	0.2173	0.2267	0.2049	0.2008	0.2148	0.2363	0.2222	0.2478			RFX5	0.2177	0.2045	0.2118	0.1842	0.1806	0.19	0.2205	0.2066	0.2328
SP1	-0.0004	0.0716	0.1027	-0.0007	0.0988	0.1403	-0.0336	0.0085	0.061			SP1	-0.0243	0.036	0.0725	-0.0211	0.0766	0.1267	-0.0403	-0.0058	0.0482
SRF	0.2683	0.2462	0.2375	0.3419	0.2704	0.2802	0.266	0.221	0.2194			SRF	0.2703	0.2443	0.2412	0.3599	0.2882	0.3073	0.2922	0.2416	0.2437
USF1	0.3414	0.3157	0.2944	0.2157	0.1439	0.149	0.3359	0.2292	0.2089			USF1	0.3622	0.3346	0.3187	0.2396	0.1744	0.1825	0.3554	0.257	0.2397
USF2	0.2991	0.2294	0.2209	0.3709	0.3177	0.2571	0.2563	0.2081	0.3057			USF2	0.3737	0.3075	0.3294	0.4997	0.4526	0.4212	0.3755	0.3159	0.45
YY1	0.3516	0.2675	0.2599	0.3496	0.2172	0.2127	0.3592	0.3164	0.2706			YY1	0.3425	0.2584	0.2485	0.3437	0.2146	0.2096	0.3498	0.3072	0.2587
